# Supplementary material for: Antimicrobial resistance prediction and phylogenetic analysis of Neisseria gonorrhoeae isolates using the Oxford Nanopore MinION sequencer
Source: Sci Rep. 2018 Dec 4;8:17596. doi: 10.1038/s41598-018-35750-4 (PMC6279828; doi:10.1038/s41598-018-35750-4)
Supplement: Supplementary file 1 — Supplementary Table 1 [file 41598_2018_35750_MOESM1_ESM.xlsx]

## Sheet: Sheet1
Antimicrobial resistance prediction and phylogenetic analysis of Neisseria gonorrhoeae isolates using the Oxford Nanopore MinION sequencer
Daniel Golparian, Valentina Donà, Leonor Sánchez-Busó, Sunniva Foerster, Simon R. Harris, Andrea Endimiani, Nicola Low, Magnus Unemo
Chosen ONT assembly
Chosen hybrid assembly
	Canu assembly - all reads	Canu assembly - 2D reads		Miniasm assembly - all reads	Miniasm assembly - 2D reads		PBcR assembly - all reads	PBcR assembly - 2D reads		SMARTdenovo assembly - all reads	SMARTdenovo assembly - 2D reads		hybridSPAdes assembly - all reads	hybridSPAdes assembly - 2D reads		MaSuRCA assembly - all reads	MaSuRCA assembly - 2D reads		Canu assembly - Circlator	Canu assembly with 2D reads - Circlator	Canu assembly - Pilon	Canu assembly with 2D reads - Pilon	Canu assembly with 2D reads - Nanopolish		Miniasm assembly with 2D reads - Racon x 2	Miniasm assembly with 2D reads, Racon error corrected - Nanopolish		hybridSPAdes assembly - Circlator	hybridSPAdes assembly with 2D reads - Circlator		MaSuRCA assembly with 2D reads - Circlator
Genome statistics	WHO_F_Canu.fasta	WHO_F_Canu_2D.fasta		WHO_F_Miniasm.fa	WHO_F_Miniasm_2D.fasta		WHO_F_PBcR.fasta	WHO_F_PBcR_2D.fasta		WHO_F_SMARTdenovo.fasta	WHO_F_SMARTdenovo_2d.fasta		WHO_F_hybridSPAdes.fasta	WHO_F_hybridSPAdes_2D.fasta		WHO_F_MaSuRCA.fasta	WHO_F_MaSuRCA_2D.fasta		WHO_F_Canu_Circlator.fasta	WHO_F_Canu_2D_Circlator.fasta	WHO_F_Canu_Pilon.fasta	WHO_F_Canu_2D_Pilon.fasta	WHO_F_Canu_2D_Nanopolish.fa		WHO_F_Miniasm_2D_Racon.fasta	WHO_F_Miniasm_2D_Nanopolished.fa		WHO_F_hybridSPAdes_Circlator.fasta	WHO_F_hybridSPAdes_2D_Circlator.fasta		WHO_F_MaSuRCA_2D_Circlator.fasta
Genome fraction (%)	99.135	98.96		0.841	5.094		98.059	98.634		99.159	99.019		98.579	98.558		98.571	99.464		99.135	98.96	99.189	98.963	98.962		99.476	99.476		97.809	98.519		99.464
Duplication ratio	0.981	0.991		0.981	0.77		1.003	1.045		0.992	1		1.001	1.002		1.005	1		0.981	0.991	0.982	0.991	0.999		1.022	1.027		1.005	1.009		1
Largest alignment	2230506	2092577		9095	31478		738476	1557424		1736732	1746734		1467566	349119		1620322	2279985		2230506	2092577	2231217	2092589	2110102		757198	761197		774128	360849		2279985
Total aligned length	2230506	2247264		18924	115332		2254611	2360096		2255907	2269378		2263073	2263676		2271289	2279985		2230506	2247264	2231217	2247304	2266087		2329906	2341813		2252563	2277731		2279985
NGA50	2230506	2092577		-	-		569131	1557424		1736732	1746734		1467566	160935		1620322	2279985		2230506	2092577	2231217	2092589	2110102		590934	594032		674400	218415		2279985
LGA50	1	1		-	-		2	1		1	1		1	5		1	1		1	1	1	1	1		2	2		2	4		1
Misassemblies
# misassemblies	0	2		0	0		4	5		1	1		0	0		2	0		0	2	0	2	2		0	0		3	1		0
Misassembled contigs length	0	2247334		0	0		1140352	1818526		519335	522672		0	0		2271289	0		0	2247334	0	2247304	2266147		0	0		2243122	137755		0
Mismatches
# mismatches per 100 kbp	214.33	258.48		1363.4	1328.22		269.53	217.59		215.69	219.03		9.12	9.21		2.52	1.89		214.33	258.48	224.64	258.25	301.1		248.55	249.03		92.9	77.75		1.89
# indels per 100 kbp	1205.51	789.15		2146.19	2217.98		1670.35	1001.26		1014.87	680.4		2.39	2.26		1.73	2.06		1205.51	789.15	1207.59	788.3	309.39		578.35	275.87		123.4	128.67		2.06
# N's per 100 kbp	0	0		0	0		0	0		0	0		0	0		0	0		0	0	0	0	0		0	0		0	0		0
Statistics without reference
# contigs	1	1		5	7		9	14		2	2		10	26		1	1		1	1	1	1	1		7	7		3	18		1
Largest contig	2232600	2247334		593694	734698		742659	1692689		1736783	1749604		1467566	349119		2271289	2279985		2232600	2247334	2232423	2247304	2266147		757199	761198		1459664	361440		2279985
Total length	2232600	2247334		2188517	2263658		2269487	2366001		2256118	2272276		2263767	2264159		2271289	2279985		2232600	2247334	2232423	2247304	2266147		2332735	2344641		2252563	2278390		2279985
Total length (>= 1000 bp)	2232600	2247334		2188517	2263658		2269487	2366001		2256118	2272276		2259831	2261726		2271289	2279985		2232600	2247334	2232423	2247304	2266147		2332735	2344641		2252563	2278390		2279985
Total length (>= 10000 bp)	2232600	2247334		2188517	2263658		2269487	2366001		2256118	2272276		2250390	2257671		2271289	2279985		2232600	2247334	2232423	2247304	2266147		2332735	2344641		2243122	2276118		2279985
Total length (>= 50000 bp)	2232600	2247334		2188517	2263658		2177673	2157492		2256118	2272276		2250390	1978658		2271289	2279985		2232600	2247334	2232423	2247304	2266147		2332735	2344641		2243122	2039337		2279985
Genome statistics	WHO_G_Canu.fasta	WHO_G_Canu_2D.fasta		WHO_G_Miniasm.fa	WHO_G_Miniasm_2D.fasta		WHO_G_PBcR.fasta	WHO_G_PBcR_2D.fasta		WHO_G_SMARTdenovo.fasta	WHO_G_SMARTdenovo_2d.fasta		WHO_G_hybridSPAdes.fasta	WHO_G_hybridSPAdes_2D.fasta		WHO_G_MaSuRCA.fasta	WHO_G_MaSuRCA_2D.fasta		WHO_G_Canu_Circlator.fasta	WHO_G_Canu_2D_Circlator.fasta	WHO_G_Canu_Pilon.fasta	WHO_G_Canu_2D_Pilon.fasta	WHO_G_Canu_2D_Nanopolish.fa		WHO_G_Miniasm_2D_Racon.fasta	WHO_G_Miniasm_2D_Nanopolished.fa		WHO_G_hybridSPAdes_Circlator.fasta	WHO_G_hybridSPAdes_2D_Circlator.fasta		WHO_G_MaSuRCA_2D_Circlator.fasta
Genome fraction (%)	99.871	99.989		0.182	0.213		98.938	99.841		100	100		99.992	99.554		99.979	99.997		99.871	99.989	99.871	99.989	99.985		99.963	99.963		99.992	99.501		99.997
Duplication ratio	0.987	1.005		0.979	0.983		0.987	1.021		0.988	0.993		1.005	1.009		1.004	1.01		0.987	1	0.987	1.005	1.014		1.009	1.011		1.002	1		1.005
Largest alignment	2117274	1595528		2771	2098		1398266	1409462		1420536	2152398		1426551	475597		2172692	2176816		2117274	1595528	2117174	1595547	1609755		742193	743586		2170753	475597		2165680
Total aligned length	2136325	2177422		3858	4545		2116902	2209819		2140565	2152398		2177965	2176064		2175922	2189743		2136325	2166902	2136218	2177451	2196814		2184947	2188906		2172079	2155621		2178607
NGA50	2117274	1595528		-	-		1398266	1409462		1420536	2152398		1426551	124958		2172692	2176816		2117274	1595528	2117174	1595547	1609755		641475	642533		2170753	144218		2165680
LGA50	1	1		-	-		1	1		1	1		1	6		1	1		1	1	1	1	1		2	2		1	4		1
Misassemblies
# misassemblies	1	1		0	0		2	3		0	0		1	5		2	0		1	1	1	1	1		0	0		1	5		0
Misassembled contigs length	2127430	572367		0	0		343293	1806256		0	0		2368	893740		2176109	0		2127430	572367	2127335	572377	577544		0	0		2368	1450785		0
Mismatches
# mismatches per 100 kbp	189.28	166.95		1116.18	1947.21		230.14	164.84		131.96	111.24		10.15	22.06		3.97	0.74		189.28	166.44	189.46	167.13	205.07		221.83	262.03		109.08	165.27		0.51
# indels per 100 kbp	1439.27	968.11		2511.42	2033.75		2045.85	1267.05		1156.8	822.11		2.08	3.29		2.08	1.02		1439.27	968.71	1441.02	967.97	412.92		624.49	616.64		170.08	270.62		60.91
# N's per 100 kbp	0	0		0	0		0	0		0	0		0	0		0	0		0	0	0	0	0		0	0		0	0		0
Statistics without reference
# contigs	3	5		3	6		8	12		4	2		9	38		2	3		3	4	3	5	5		6	6		4	22		3
Largest contig	2127430	1597330		2046349	721763		1400646	1772707		1422104	2152447		1426551	484372		2176109	2176816		2127430	1597330	2127335	1597349	1611568		742624	744021		2170753	484372		2165680
Total length	2200310	2239691		2088928	2169615		2198304	2260582		2193884	2204956		2225956	2224375		2237250	2243123		2186778	2219042	2200211	2239797	2209207		2234923	2239012		2219442	2202438		2219793
Total length (>= 1000 bp)	2200310	2239691		2088928	2169615		2198304	2260582		2193884	2204956		2224702	2221331		2237250	2243123		2186778	2219042	2200211	2239797	2209207		2234923	2239012		2219442	2202438		2219793
Total length (>= 10000 bp)	2200310	2232594		2084978	2165582		2198304	2251254		2193884	2204956		2210677	2183412		2237250	2243123		2186778	2210757	2200211	2232702	2199633		2230829	2234905		2212812	2178838		2219793
Total length (>= 50000 bp)	2181696	2222074		2046349	2125122		2058916	2003717		2193884	2204956		2168618	1943377		2237250	2230196		2127430	2169697	2181604	2222182	2189112		2189167	2193130		2170753	1988550		2165680
Genome statistics	WHO_K_Canu.fasta	WHO_K_Canu_2D.fasta		WHO_K_Miniasm.fa	WHO_K_Miniasm_2D.fasta		WHO_K_PBcR.fasta	WHO_K_PBcR_2D.fasta		WHO_K_SMARTdenovo.fasta	WHO_K_SMARTdenovo_2d.fasta		WHO_K_hybridSPAdes.fasta	WHO_K_hybridSPAdes_2D.fasta		WHO_K_MaSuRCA.fasta	WHO_K_MaSuRCA_2D.fasta		WHO_K_Canu_Circlator.fasta	WHO_K_Canu_2D_Circlator.fasta	WHO_K_Canu_Pilon.fasta	WHO_K_Canu_2D_Pilon.fasta	WHO_K_Canu_2D_Nanopolish.fa		WHO_K_Miniasm_2D_Racon.fasta	WHO_K_Miniasm_2D_Nanopolished.fa		WHO_K_hybridSPAdes_Circlator.fasta	WHO_K_hybridSPAdes_2D_Circlator.fasta		WHO_K_MaSuRCA_2D_Circlator.fasta
Genome fraction (%)	99.819	100		1.194	1.678		98.599	99.199		98.592	100		99.858	99.708		99.963	99.911		99.819	100	99.809	100	100		100	100		99.858	99.708		99.911
Duplication ratio	0.989	1.006		0.988	1.125		0.994	1.003		2.086	0.996		1.001	1.005		1.02	1.03		0.989	1.006	0.989	1.006	1.015		1.018	1.02		1.001	1.005		1.03
Largest alignment	1750076	1403006		13235	14625		778877	1389277		169682	1769405		721712	297153		1454993	1705726		1750076	1403006	1749706	1403007	1415719		1058218	1060642		721712	297153		1705726
Total aligned length	2141215	2183758		25590	40947		2127058	2158443		4453107	2161544		2169260	2174290		2211561	2231904		2141215	2183758	2140869	2183767	2203430		2207858	2213045		2169260	2174290		2231904
NGA50	1750076	1403006		-	-		596761	1389277		68542	1769405		696487	163092		1454993	1705726		1750076	1403006	1749706	1403007	1415719		723298	725108		696487	163092		1705726
LGA50	1	1		-	-		2	1		13	1		2	5		1	1		1	1	1	1	1		2	2		2	5		1
Misassemblies
# misassemblies	0	0		0	0		7	2		0	0		1	4		6	6		0	0	0	0	0		0	0		1	4		6
Misassembled contigs length	0	0		0	0		1930092	1964495		0	0		852188	732487		2207130	2170597		0	0	0	0	0		0	0		852188	732487		2170597
Mismatches
# mismatches per 100 kbp	170.37	224.07		1158.35	1606.92		247.59	147.88		852.9	97.38		3.65	7.67		3.27	2.54		170.37	224.07	169.83	223.93	194.76		145.91	161.07		3.65	7.67		2.54
# indels per 100 kbp	1202.08	793.47		1567.63	2060.16		1695.02	997.65		1701.22	670.05		1.62	0.97		1.38	1.71		1202.08	793.47	1201.04	793.56	182.73		519.12	394.5		1.62	0.97		1.71
# N's per 100 kbp	0	0		0	0		0	0		0	0		0	0		0	0		0	0	0	0	0		0	0		0	0		0
Statistics without reference
# contigs	2	3		13	6		5	5		128	2		10	31		4	3		2	3	2	3	3		6	6		10	31		3
Largest contig	1752064	1403006		854768	1028164		1666791	1964495		169926	1769445		852188	297157		2191474	2128117		1752064	1403006	1752069	1403007	1415719		1058220	1060644		852188	297157		2128117
Total length	2143207	2183758		2152192	2164081		2148342	2164503		4649933	2161609		2174749	2181460		2211865	2231915		2143207	2183758	2143236	2183767	2203430		2229924	2235130		2174749	2181460		2231915
Total length (>= 1000 bp)	2143207	2183758		2152192	2164081		2148342	2164503		4649933	2161609		2171011	2174914		2211865	2231915		2143207	2183758	2143236	2183767	2203430		2229924	2235130		2171011	2174914		2231915
Total length (>= 10000 bp)	2143207	2183758		2148207	2160082		2148342	2164503		4649933	2161609		2166803	2149086		2204417	2231915		2143207	2183758	2143236	2183767	2203430		2225858	2231045		2166803	2149086		2231915
Total length (>= 50000 bp)	2143207	2169850		2059683	2115510		2119697	2103062		1841553	2161609		2166803	2020857		2191474	2189435		2143207	2169850	2143236	2169858	2189470		2179141	2184294		2166803	2020857		2189435
Genome statistics	WHO_L_Canu.fasta	WHO_L_Canu_2D.fasta		WHO_L_Miniasm.fa	WHO_L_Miniasm_2D.fasta		WHO_L_PBcR.fasta	WHO_L_PBcR_2D.fasta		WHO_L_SMARTdenovo.fasta	WHO_L_SMARTdenovo_2d.fasta		WHO_L_hybridSPAdes.fasta	WHO_L_hybridSPAdes_2D.fasta		WHO_L_MaSuRCA.fasta	WHO_L_MaSuRCA_2D.fasta		WHO_L_Canu_Circlator.fasta	WHO_L_Canu_2D_Circlator.fasta	WHO_L_Canu_Pilon.fasta	WHO_L_Canu_2D_Pilon.fasta	WHO_L_Canu_2D_Nanopolish.fa		WHO_L_Miniasm_2D_Racon.fasta	WHO_L_Miniasm_2D_Nanopolished.fa		WHO_L_hybridSPAdes_Circlator.fasta	WHO_L_hybridSPAdes_2D_Circlator.fasta		WHO_L_MaSuRCA_2D_Circlator.fasta
Genome fraction (%)	99.833	99.969		0.42	2.247		99.257	99.724		99.855	100		99.994	99.924		99.915	99.998		99.833	100	99.841	99.969	99.969		100	100		99.994	99.498		99.909
Duplication ratio	1	0.999		0.989	0.887		1.007	1.02		1.814	0.995		1.001	1.004		1.012	1.01		0.993	0.999	1	0.999	1.008		1.034	1.038		1.001	0.999		1.001
Largest alignment	2123042	1260527		8594	22055		913451	798761		317201	1456340		1215998	360947		2076578	1373987		2123042	2010628	2122964	1260495	1271900		1268803	1273878		1215998	415493		1257811
Total aligned length	2164183	2165477		9015	47962		2167258	2205079		3922438	2157514		2170830	2175967		2192628	2190405		2149755	2166019	2164152	2165457	2185031		2240876	2250627		2170830	2156279		2168189
NGA50	2123042	1260527		-	-		514507	739237		109126	1456340		1215998	285821		2076578	1373987		2123042	2010628	2122964	1260495	1271900		1268803	1273878		1215998	285821		1257811
LGA50	1	1		-	-		2	2		6	1		1	4		1	1		1	1	1	1	1		1	1		1	4		1
Misassemblies
# misassemblies	2	1		0	0		6	3		3	1		1	2		3	6		2	1	2	1	1		2	2		1	4		6
Misassembled contigs length	2153584	2147401		0	0		2013576	1865618		283097	2167238		918421	765656		2191423	2190405		2153584	2147943	2153636	2147467	2166845		1304771	1309913		918421	1271854		2168189
Mismatches
# mismatches per 100 kbp	187.34	243.09		1108.43	1185.88		280.93	179.64		564.95	124.36		10.79	10.06		4.2	3.97		187.34	255.41	229.45	243.13	278.69		238.91	291.29		10.79	41.11		15
# indels per 100 kbp	1224.11	822.75		1865.67	2230.2		1657.41	1018.05		1345.1	690.99		2.58	2.35		1.62	1.38		1223.97	826.65	1223.73	822.71	261.07		616.52	448.49		2.58	93.71		16.89
# N's per 100 kbp	0	0		0	0		0	0		0	0		0	0		0	0		0	0	0	0	0		0	0		0	0		0
Statistics without reference
# contigs	4	3		9	9		7	8		77	2		9	19		7	2		3	3	4	3	3		9	9		9	8		2
Largest contig	2129898	2147401		781507	1244772		1040501	1540592		317265	2167238		1215998	577221		2191423	2190405		2129898	2147943	2129903	2147467	2166845		1283846	1288971		1215998	765594		2168189
Total length	2216473	2219332		2170988	2219923		2245809	2263857		4070889	2221391		2214838	2219937		2279646	2245848		2191909	2205142	2216526	2219405	2239433		2287307	2296353		2214838	2199756		2206685
Total length (>= 1000 bp)	2216473	2219332		2170988	2219923		2245809	2263857		4070889	2221391		2213423	2216751		2279646	2245848		2191909	2205142	2216526	2219405	2239433		2287307	2296353		2213423	2199756		2206685
Total length (>= 10000 bp)	2216473	2219332		2167037	2215878		2245809	2263857		4061592	2221391		2198013	2204777		2261027	2245848		2191909	2205142	2216526	2219405	2239433		2283145	2292174		2198013	2195494		2206685
Total length (>= 50000 bp)	2129898	2200629		2082065	2125094		2245809	2248508		2495393	2221391		2134419	2165668		2246510	2245848		2129898	2147943	2129903	2200694	2220597		2190386	2199045		2134419	2157064		2168189
Genome statistics	WHO_M_Canu.fasta	WHO_M_Canu_2D.fasta		WHO_M_Miniasm.fa	WHO_M_Miniasm_2D.fasta		WHO_M_PBcR.fasta	WHO_M_PBcR_2D.fasta		WHO_M_SMARTdenovo.fasta	WHO_M_SMARTdenovo_2d.fasta		WHO_M_hybridSPAdes.fasta	WHO_M_hybridSPAdes_2D.fasta		WHO_M_MaSuRCA.fasta	WHO_M_MaSuRCA_2D.fasta		WHO_M_Canu_Circlator.fasta	WHO_M_Canu_2D_Circlator.fasta	WHO_M_Canu_Pilon.fasta	WHO_M_Canu_2D_Pilon.fasta	WHO_M_Canu_2D_Nanopolish.fa		WHO_M_Miniasm_2D_Racon.fasta	WHO_M_Miniasm_2D_Nanopolished.fa		WHO_M_hybridSPAdes_Circlator.fasta	WHO_M_hybridSPAdes_2D_Circlator.fasta		WHO_M_MaSuRCA_2D_Circlator.fasta
Genome fraction (%)	99.827	99.593		0.592	1.098		99.493	99.751		100	100		99.669	99.51		99.967	99.967		99.827	99.603	99.817	99.596	99.593		100	100		99.669	99.402		99.967
Duplication ratio	0.986	0.996		0.981	1.014		1	1.017		1.541	0.995		1.002	1.004		1.011	1.006		0.986	0.991	0.986	0.996	1.004		1.013	1.018		1	1.001		1.006
Largest alignment	2143293	2094891		4222	6401		1011609	801771		545010	2142470		1807063	365392		1908557	1188304		2143293	1074753	2142865	2094906	2112576		933384	938255		1807063	365392		1188304
Total aligned length	2143293	2160309		12653	24272		2167410	2209611		3351183	2142470		2176303	2174278		2200935	2189600		2143293	2149391	2142865	2160393	2178557		2206006	2217658		2170987	2165541		2189600
NGA50	2143293	2094891		-	-		369733	610706		185694	2142470		1807063	151068		1908557	1188304		2143293	1059046	2142865	2094906	2112576		633881	637196		1807063	151068		1188304
LGA50	1	1		-	-		2	2		4	1		1	5		1	1		1	2	1	1	1		2	2		1	5		1
Misassemblies
# misassemblies	0	2		0	0		4	4		0	0		0	0		2	1		0	2	0	2	2		0	0		0	0		1
Misassembled contigs length	0	2160368		0	0		1686282	1782555		0	0		0	0		2201206	2189696		0	2149391	0	2160420	2178610		0	0		0	0		2189696
Mismatches
# mismatches per 100 kbp	234.85	233.79		1263.17	1483.74		288.19	193.2		430.83	179.05		18.98	14.49		2.66	1.38		234.85	252.11	234.28	233.18	226.92		147.36	107.47		18.98	23.6		1.38
# indels per 100 kbp	1161.56	743.12		2324.86	1976.93		1626.63	962.25		1112.54	654.08		2.76	2.35		1.19	1.01		1161.56	773.57	1161.13	742.69	207.51		485.46	120.41		2.76	13.76		1.01
# N's per 100 kbp	0	0		0	0		0	0		0	0		0	0		0	0		0	0	0	0	0		0	0		0	0		0
Statistics without reference
# contigs	2	2		30	7		7	10		51	3		10	25		7	5		2	2	2	2	2		7	7		5	20		5
Largest contig	2145817	2160368		951541	905905		1626988	1762588		545475	2182509		1807290	365392		2201206	2189696		2145817	2149391	2145457	2160420	2178610		933384	938255		1807290	365392		2189696
Total length	2194954	2210229		2230263	2198610		2224741	2272176		3440137	2214011		2225471	2224500		2309173	2281328		2183832	2187817	2194594	2210280	2228907		2263040	2275031		2220144	2215763		2244446
Total length (>= 1000 bp)	2194954	2210229		2230263	2198610		2224741	2272176		3440137	2214011		2223969	2222960		2309173	2281328		2183832	2187817	2194594	2210280	2228907		2263040	2275031		2220144	2215763		2244446
Total length (>= 10000 bp)	2194954	2210229		2128520	2185061		2224741	2272176		3440137	2214011		2210284	2206230		2289119	2274859		2183832	2187817	2194594	2210280	2228907		2249688	2261589		2210284	2205903		2228168
Total length (>= 50000 bp)	2145817	2160368		2091254	2125004		2113312	2140310		2541192	2219926		2171214	2076989		2255561	2240151		2145817	2149391	2145457	2160420	2228907		2188416	2199986		2171214	2125496		2189696
Genome statistics	WHO_N_Canu.fasta	WHO_N_Canu_2D.fasta		WHO_N_Miniasm.fa	WHO_N_Miniasm_2D.fasta		WHO_N_PBcR.fasta	WHO_N_PBcR_2D.fasta		WHO_N_SMARTdenovo.fasta	WHO_N_SMARTdenovo_2d.fasta		WHO_N_hybridSPAdes.fasta	WHO_N_hybridSPAdes_2D.fasta		WHO_N_MaSuRCA.fasta	WHO_N_MaSuRCA_2D.fasta		WHO_N_Canu_Circlator.fasta	WHO_N_Canu_2D_Circlator.fasta	WHO_N_Canu_Pilon.fasta	WHO_N_Canu_2D_Pilon.fasta	WHO_N_Canu_2D_Nanopolish.fa		WHO_N_Miniasm_2D_Racon.fasta	WHO_N_Miniasm_2D_Nanopolished.fa		WHO_N_hybridSPAdes_Circlator.fasta	WHO_N_hybridSPAdes_2D_Circlator.fasta		WHO_N_MaSuRCA_2D_Circlator.fasta
Genome fraction (%)	99.657	100		0.686	4.104		98.852	99.673		99.98	99.977		99.949	99.305		99.993	99.993		99.657	100	99.667	100	100		99.807	95.669		99.949	99.305		99.993
Duplication ratio	0.987	0.996		0.981	0.989		0.981	1.004		0.989	0.995		1.004	1		1.01	1.007		0.981	0.99	0.987	0.996	1.005		1.005	1.002		1.004	1		1
Largest alignment	2138248	1122704		10149	48010		859115	1022428		2148265	2162470		524121	532412		2194370	2188385		2123523	2151851	2138369	1122704	1131787		1205149	1207408		524121	532412		2172493
Total aligned length	2138248	2164889		14622	88249		2107534	2174362		2148265	2162470		2179485	2158214		2195355	2188385		2123523	2151851	2138369	2164893	2182675		2180269	2083907		2179485	2157548		2172493
NGA50	2138248	1122704		-	-		359580	607992		2148265	2162470		394615	337848		2194370	2188385		2123523	2151851	2138369	1122704	1131787		1205149	1207408		394615	339923		2172493
LGA50	1	1		-	-		2	2		1	1		3	3		1	1		1	1	1	1	1		1	1		3	3		1
Misassemblies
# misassemblies	0	1		0	0		4	4		0	0		3	1		0	0		0	0	0	1	1		2	2		3	1		0
Misassembled contigs length	0	2164891		0	0		1803481	2023299		0	0		397706	184984		0	0		0	0	0	2164895	2182677		2159973	2063596		397706	184984		0
Mismatches
# mismatches per 100 kbp	197.29	122.93		1570.58	1354.58		263.89	177.22		112.92	202.09		7.92	8.3		2.26	2.12		232.71	257.54	207.93	122.97	146.03		183.99	310.14		7.92	19.37		1.89
# indels per 100 kbp	1225.1	769.14		2248.47	2232.59		1685.28	985.5		655.23	686.08		1.57	1.34		2.07	1.66		1233.41	802.04	1225.06	769	208.12		619.13	497.18		1.57	22.11		12.57
# N's per 100 kbp	0	0		0	0		0	0		0	0		0	0		0	0		0	0	0	0	0		0	0		0	0		0
Statistics without reference
# contigs	2	3		50	6		3	6		3	3		32	32		5	3		2	3	2	3	3		6	6		32	12		3
Largest contig	2144306	2164891		2049629	2099900		1803481	1967047		2148306	2162509		524121	532496		2194370	2188414		2129581	2151851	2144134	2164895	2182677		2159973	2063596		524121	532496		2172493
Total length	2185353	2234269		2301770	2188700		2182931	2237183		2219767	2234011		2262308	2230112		2280408	2277056		2170715	2207812	2185181	2234317	2252622		2250053	2153840		2262308	2211726		2261135
Total length (>= 1000 bp)	2185353	2234269		2301770	2188700		2182931	2237183		2219767	2234011		2254928	2223411		2280408	2277056		2170715	2207812	2185181	2234317	2252622		2250053	2153840		2254928	2211726		2261135
Total length (>= 10000 bp)	2185353	2234269		2102506	2175809		2182931	2237183		2219767	2234011		2224593	2186158		2278179	2277056		2170715	2207812	2185181	2234317	2252622		2237137	2140911		2224593	2188667		2261135
Total length (>= 50000 bp)	2144306	2219705		2049629	2099900		2182931	2164391		2205733	2219926		2169275	2145286		2252464	2243965		2129581	2151851	2144134	2219799	2237977		2159973	2063596		2169275	2144620		2228044
Genome statistics	WHO_O_Canu.fasta	WHO_O_Canu_2D.fasta		WHO_O_Miniasm.fa	WHO_O_Miniasm_2D.fasta		WHO_O_PBcR.fasta	WHO_O_PBcR_2D.fasta		WHO_O_SMARTdenovo.fasta	WHO_O_SMARTdenovo_2d.fasta		WHO_O_hybridSPAdes.fasta	WHO_O_hybridSPAdes_2D.fasta		WHO_O_MaSuRCA.fasta	WHO_O_MaSuRCA_2D.fasta		WHO_O_Canu_Circlator.fasta	WHO_O_Canu_2D_Circlator.fasta	WHO_O_Canu_Pilon.fasta	WHO_O_Canu_2D_Pilon.fasta	WHO_O_Canu_2D_Nanopolish.fa		WHO_O_Miniasm_2D_Racon.fasta	WHO_O_Miniasm_2D_Nanopolished.fa		WHO_O_hybridSPAdes_Circlator.fasta	WHO_O_hybridSPAdes_2D_Circlator.fasta		WHO_O_MaSuRCA_2D_Circlator.fasta
Genome fraction (%)	99.65	99.991		1.038	3.322		99.636	99.379		99.974	100		99.941	99.768		99.989	99.991		99.65	99.991	99.832	99.996	99.992		99.999	99.999		99.941	99.691		99.991
Duplication ratio	0.988	1.005		0.984	1.05		0.993	0.997		1.002	0.996		1	1.007		1.019	1.019		0.981	0.991	0.988	1.004	1.013		0.995	1		1	1.036		1.019
Largest alignment	2135278	2160517		6751	35140		1644758	1364985		2153008	1885803		1174913	482456		2000204	1691083		2121130	2148303	2139181	2160617	2178545		2158889	2168124		1174913	655831		1691083
Total aligned length	2135278	2178599		22160	75622		2146150	2149546		2172647	2160773		2167992	2176364		2209759	2210958		2121130	2148303	2139181	2178701	2196693		2158889	2168124		2167992	2238527		2210958
NGA50	2135278	2160517		-	-		1644758	1364985		2153008	1885803		1174913	448659		2000204	1691083		2121130	2148303	2139181	2160617	2178545		2158889	2168124		1174913	485837		1691083
LGA50	1	1		-	-		1	1		1	1		1	3		1	1		1	1	1	1	1		1	1		1	2		1
Misassemblies
# misassemblies	0	0		0	0		1	3		0	1		0	1		2	2		0	0	0	0	0		0	0		0	5		2
Misassembled contigs length	0	0		0	0		386089	2034547		0	2160811		0	7209		2008894	2197012		0	0	0	0	0		0	0		0	680255		2197012
Mismatches
# mismatches per 100 kbp	218.92	238.51		1447.47	1306.06		272.96	190.81		211.81	173.35		7.2	8.5		3	2.31		247.7	256.77	218.8	238.36	258.56		258.41	290.36		7.2	86.66		2.31
# indels per 100 kbp	1180.68	759.47		2038.01	2199.89		1601.32	954.91		950.57	662.68		1.85	1.76		2.17	1.71		1191.41	784.74	1183.28	759.43	255.61		586.48	393.58		1.85	158.9		1.71
# N's per 100 kbp	0	0		0	0		0	0		0	0		0	0		0	0		0	0	0	0	0		0	0		0	0		0
Statistics without reference
# contigs	2	3		4	4		4	3		4	3		9	24		5	5		2	2	2	3	3		4	4		9	14		5
Largest contig	2141769	2160584		2043144	2099346		1645086	2034547		2154604	2160811		1174913	482456		2008894	2197012		2127611	2148370	2141337	2160632	2178602		2158889	2168124		1174913	673046		2197012
Total length	2191165	2231890		2089655	2145630		2210520	2208967		2236910	2226024		2217040	2228290		2277912	2291865		2177007	2186721	2190724	2231936	2250460		2207169	2216636		2217040	2289749		2263986
Total length (>= 1000 bp)	2191165	2231890		2089655	2145630		2210520	2208967		2236910	2226024		2216504	2225618		2277912	2291865		2177007	2186721	2190724	2231936	2250460		2207169	2216636		2216504	2289749		2263986
Total length (>= 10000 bp)	2191165	2231890		2080427	2136176		2210520	2208967		2236910	2226024		2206589	2194033		2273309	2291865		2177007	2186721	2190724	2231936	2250460		2197694	2207138		2206589	2262688		2259716
Total length (>= 50000 bp)	2141769	2213808		2043144	2099346		2210520	2208967		2206688	2215466		2146407	2122825		2261582	2252210		2127611	2148370	2141337	2213852	2232312		2158889	2168124		2146407	2192184		2197012
Genome statistics	WHO_P_Canu.fasta	WHO_P_Canu_2D.fasta		WHO_P_Miniasm.fa	WHO_P_Miniasm_2D.fasta		WHO_P_PBcR.fasta	WHO_P_PBcR_2D.fasta		WHO_P_SMARTdenovo.fasta	WHO_P_SMARTdenovo_2d.fasta		WHO_P_hybridSPAdes.fasta	WHO_P_hybridSPAdes_2D.fasta		WHO_P_MaSuRCA.fasta	WHO_P_MaSuRCA_2D.fasta		WHO_P_Canu_Circlator.fasta	WHO_P_Canu_2D_Circlator.fasta	WHO_P_Canu_Pilon.fasta	WHO_P_Canu_2D_Pilon.fasta	WHO_P_Canu_2D_Nanopolish.fa		WHO_P_Miniasm_2D_Racon.fasta	WHO_P_Miniasm_2D_Nanopolished.fa		WHO_P_hybridSPAdes_Circlator.fasta	WHO_P_hybridSPAdes_2D_Circlator.fasta		WHO_P_MaSuRCA_2D_Circlator.fasta
Genome fraction (%)	99.411	99.958		0.821	0.961		98.812	99.798		99.835	100		99.992	99.76		99.998	99.997		99.42	99.958	99.411	99.958	99.958		99.889	99.889		99.992	99.542		99.997
Duplication ratio	0.987	0.99		1.009	1.067		0.98	1.011		1.93	0.997		1.002	1.014		1.017	1.014		0.981	0.99	0.987	0.99	0.999		1.028	1.03		1	1.009		1.014
Largest alignment	2133383	2151691		6074	6723		1183671	1036645		240731	1382079		1475362	354533		2188271	2189897		2120113	2151691	2133533	2151706	2170535		1616107	1618521		1475362	354533		2189897
Total aligned length	2133383	2151691		18007	22299		2105647	2193706		4180301	2167688		2178178	2197020		2210490	2204260		2120113	2151691	2133533	2151706	2170535		2232827	2236173		2173763	2182073		2204260
NGA50	2133383	2151691		-	-		1183671	487298		98259	1382079		1475362	254448		2188271	2189897		2120113	2151691	2133533	2151706	2170535		1616107	1618521		1475362	254448		2189897
LGA50	1	1		-	-		1	2		8	1		1	4		1	1		1	1	1	1	1		1	1		1	4		1
Misassemblies
# misassemblies	0	0		0	0		5	3		0	1		1	6		1	3		0	0	0	0	0		0	0		0	3		3
Misassembled contigs length	0	0		0	0		940414	1918242		0	2167730		1386	420944		2199935	2204260		0	0	0	0	0		0	0		0	415241		2204260
Mismatches
# mismatches per 100 kbp	235.49	226.24		1670.12	1220.97		264.66	185.67		704.98	114.91		12.79	15.72		3.13	2.48		243.33	226.24	232.76	226.14	266.96		164.68	198.44		12.79	15.9		2.48
# indels per 100 kbp	1233.1	801.4		2135.29	2202.54		1683.54	1006.88		1533.63	669.96		2.9	2.54		1.75	1.89		1232.89	801.4	1230.42	801.08	257.39		537.98	495.94		2.9	2.54		1.89
# N's per 100 kbp	0	0		0	0		0	0		0	0		0	0		0	0		0	0	0	0	0		0	0		0	0		0
Statistics without reference
# contigs	1	1		4	7		2	5		77	1		8	36		6	3		1	1	1	1	1		7	7		4	23		3
Largest contig	2141570	2151691		1364254	1566625		1187376	1747371		241004	2167730		1475362	354819		2199935	2204260		2128299	2151691	2141029	2151706	2170535		1618580	1621005		1475362	354819		2204260
Total length	2141570	2151691		2072295	2187855		2127790	2204136		4303977	2167730		2182441	2202898		2235815	2225651		2128299	2151691	2141029	2151706	2170535		2261186	2264552		2178026	2187938		2214936
Total length (>= 1000 bp)	2141570	2151691		2072295	2187855		2127790	2204136		4303977	2167730		2181775	2199844		2235815	2225651		2128299	2151691	2141029	2151706	2170535		2261186	2264552		2178026	2187938		2214936
Total length (>= 10000 bp)	2141570	2151691		2064933	2183731		2127790	2204136		4303977	2167730		2173764	2163317		2218627	2219176		2128299	2151691	2141029	2151706	2170535		2257084	2260441		2173764	2163317		2204260
Total length (>= 50000 bp)	2141570	2151691		2064933	2146337		2127790	2182650		2687314	2167730		2159325	1965144		2199935	2204260		2128299	2151691	2141029	2151706	2170535		2219668	2223025		2159325	1965144		2204260
Genome statistics	WHO_U_Canu.fasta	WHO_U_Canu_2D.fasta		WHO_U_Miniasm.fa	WHO_U_Miniasm_2D.fasta		WHO_U_PBcR.fasta	WHO_U_PBcR_2D.fasta		WHO_U_SMARTdenovo.fasta	WHO_U_SMARTdenovo_2d.fasta		WHO_U_hybridSPAdes.fasta	WHO_U_hybridSPAdes_2D.fasta		WHO_U_MaSuRCA.fasta	WHO_U_MaSuRCA_2D.fasta		WHO_U_Canu_Circlator.fasta	WHO_U_Canu_2D_Circlator.fasta	WHO_U_Canu_Pilon.fasta	WHO_U_Canu_2D_Pilon.fasta	WHO_U_Canu_2D_Nanopolish.fa		WHO_U_Miniasm_2D_Racon.fasta	WHO_U_Miniasm_2D_Nanopolished.fa		WHO_U_hybridSPAdes_Circlator.fasta	WHO_U_hybridSPAdes_2D_Circlator.fasta		WHO_U_MaSuRCA_2D_Circlator.fasta
Genome fraction (%)	99.253	99.81		0.831	3.195		97.547	99.892		100	99.617		99.993	99.513		99.921	100		99.253	99.81	99.256	99.81	99.809		99.987	100		99.993	99.483		100
Duplication ratio	0.987	0.998		0.987	0.99		0.984	1.008		2.121	1.054		1.003	1.005		1.032	1.011		0.987	0.991	0.987	0.998	1.006		1.025	1.029		1.003	1.002		1.011
Largest alignment	2189720	1214378		7173	50023		517874	1650938		300241	1026562		996364	299598		1744039	2249081		2189720	2150016	2189723	1214382	1224910		1761578	1769854		996364	439722		2249081
Total aligned length	2189720	2225094		18321	70640		2144768	2249647		4730786	2344415		2240285	2234101		2304242	2258223		2189720	2209671	2189723	2225103	2244361		2288618	2299141		2240285	2226694		2258223
NGA50	2189720	1214378		-	-		349179	1650938		138205	352334		497925	197113		1744039	2249081		2189720	2150016	2189723	1214382	1224910		1761578	1769854		497925	260555		2249081
LGA50	1	1		-	-		3	1		7	2		2	5		1	1		1	1	1	1	1		1	1		2	4		1
Misassemblies
# misassemblies	0	1		0	0		6	3		1	0		4	6		6	1		0	1	0	1	1		1	1		4	5		1
Misassembled contigs length	0	2225094		0	0		2058433	1849422		138051	0		205112	1191763		2267463	2258223		0	2209671	0	2225103	2244376		24052	24082		205112	1024792		2258223
Mismatches
# mismatches per 100 kbp	209.46	246.18		1271.35	1374.37		301.31	185.45		710.39	224.47		8.28	7.87		1.21	2.55		209.46	272.15	233	245.96	186.77		202.55	229.38		8.28	117.06		2.55
# indels per 100 kbp	1188.46	732.68		2014.76	2216.37		1638.71	935.14		1518.93	657.5		1.7	1.44		2.46	1.61		1188.46	759.72	1186.08	732.5	158.88		487.78	276.87		1.7	167.27		1.61
# N's per 100 kbp	0	0		0	0		0	0		0	0		0	0		0	0		0	0	0	0	0		0	0		0	0		0
Statistics without reference
# contigs	2	1		2	6		3	4		78	15		12	24		15	2		2	1	2	1	1		6	6		12	17		2
Largest contig	2202604	2225094		2094447	1715496		2058433	1849422		300778	1026600		996436	888676		2257152	2258223		2202604	2209671	2202824	2225103	2244376		1767453	1775729		996436	1023980		2258223
Total length	2244821	2225094		2098424	2246604		2220296	2289077		4778024	2346389		2246504	2239914		2404331	2289502		2210818	2209671	2245032	2225103	2244376		2313570	2323902		2246504	2232858		2289502
Total length (>= 1000 bp)	2244821	2225094		2098424	2246604		2220296	2289077		4778024	2346389		2243872	2236452		2404331	2289502		2210818	2209671	2245032	2225103	2244376		2313570	2323902		2243872	2229396		2289502
Total length (>= 10000 bp)	2244821	2225094		2094447	2246604		2220296	2289077		4778024	2346389		2235976	2225008		2380235	2289502		2202604	2209671	2245032	2225103	2244376		2313570	2323902		2235976	2219229		2289502
Total length (>= 50000 bp)	2202604	2225094		2094447	2152506		2177766	2252660		3231225	2196530		2235976	2111230		2257152	2258223		2202604	2209671	2202824	2225103	2244376		2219185	2229280		2235976	2201961		2258223
Genome statistics	WHO_V_Canu.fasta	WHO_V_Canu_2D.fasta		WHO_V_Miniasm.fa	WHO_V_Miniasm_2D.fasta		WHO_V_PBcR.fasta	WHO_V_PBcR_2D.fasta		WHO_V_SMARTdenovo.fasta	WHO_V_SMARTdenovo_2d.fasta		WHO_V_hybridSPAdes.fasta	WHO_V_hybridSPAdes_2D.fasta		WHO_V_MaSuRCA.fasta	WHO_V_MaSuRCA_2D.fasta		WHO_V_Canu_Circlator.fasta	WHO_V_Canu_2D_Circlator.fasta	WHO_V_Canu_Pilon.fasta	WHO_V_Canu_2D_Pilon.fasta	WHO_V_Canu_2D_Nanopolish.fa		WHO_V_Miniasm_2D_Racon.fasta	WHO_V_Miniasm_2D_Nanopolished.fa		WHO_V_hybridSPAdes_Circlator.fasta	WHO_V_hybridSPAdes_2D_Circlator.fasta		WHO_V_MaSuRCA_2D_Circlator.fasta
Genome fraction (%)	99.728	100		1.257	0.578		99.52	99.869		98.921	100		100	99.534		99.981	99.992		99.728	100	99.759	100	100		99.999	99.999		100	99.534		95.699
Duplication ratio	0.982	0.996		0.981	1.006		0.988	1.007		2.009	0.996		1.012	1		1.022	1.007		0.982	0.99	0.982	0.996	1.005		0.995	1		1.012	1		1.018
Largest alignment	2176043	1867965		8824	4174		1363958	792310		174181	1865426		2247281	1015382		2236567	2236154		2176043	2199441	2176568	1867977	2231681		2210593	2220894		2247281	1015382		428228
Total aligned length	2176043	2212091		27395	12910		2184585	2234687		4405226	2213186		2247281	2211350		2270146	2236154		2176043	2199441	2176568	2212104	2231681		2210593	2220894		2247281	2211350		2164624
NGA50	2176043	1867965		-	-		1363958	664372		93020	1865426		2247281	327756		2236567	2236154		2176043	2199441	2176568	1867977	2231681		2210593	2220894		2247281	327756		287081
LGA50	1	1		-	-		1	2		9	1		1	2		1	1		1	1	1	1	1		1	1		1	2		4
Misassemblies
# misassemblies	0	1		0	0		2	3		0	1		0	1		0	0		0	0	0	1	0		0	0		0	1		20
Misassembled contigs length	0	2212091		0	0		1878706	2150679		0	2213205		0	380724		0	0		0	0	0	2212104	0		0	0		0	380724		2204260
Mismatches
# mismatches per 100 kbp	234.87	220.59		1185.49	1550.93		282.5	97.64		795.61	26.65		1.31	5.7		0.45	0.14		234.87	252.2	233.4	220.28	113.13		236.17	265.48		1.31	5.7		271.34
# indels per 100 kbp	1209.3	766.94		2134.59	2197.8		1650.48	981.75		1625.9	641.03		1.49	1.58		1.22	1.35		1209.3	807.28	1208.66	766.72	92.15		602.63	327.2		1.49	1.58		24.6
# N's per 100 kbp	0	0		0	0		0	0		0	0		0	0		0	0		0	0	0	0	0		0	0		0	0		0
Statistics without reference
# contigs	1	1		66	3		3	4		103	1		7	14		4	7		1	1	1	1	1		3	3		3	14		3
Largest contig	2179973	2212091		1097268	2142592		1878706	1799157		174295	2213205		2247281	1015382		2236650	2236154		2179973	2199441	2180010	2212104	2231681		2210593	2220894		2247281	1015382		2204260
Total length	2179973	2212091		2356295	2153928		2189808	2237932		4510951	2213205		2260594	2224866		2295436	2310548		2179973	2199441	2180010	2212104	2231681		2222077	2232425		2257213	2224866		2214936
Total length (>= 1000 bp)	2179973	2212091		2356295	2153928		2189808	2237932		4510951	2213205		2258951	2223223		2295436	2310548		2179973	2199441	2180010	2212104	2231681		2222077	2232425		2257213	2223223		2214936
Total length (>= 10000 bp)	2179973	2212091		2106282	2142592		2189808	2237932		4510951	2213205		2247281	2204058		2295436	2289479		2179973	2199441	2180010	2212104	2231681		2210593	2220894		2247281	2204058		2204260
Total length (>= 50000 bp)	2179973	2212091		2106282	2142592		2189808	2214578		2439684	2213205		2247281	2182905		2236650	2236154		2179973	2199441	2180010	2212104	2231681		2210593	2220894		2247281	2182905		2204260
Genome statistics	WHO_W_Canu.fasta	WHO_W_Canu_2D.fasta		WHO_W_Miniasm.fa	WHO_W_Miniasm_2D.fasta		WHO_W_PBcR.fasta	WHO_W_PBcR_2D.fasta		WHO_W_SMARTdenovo.fasta	WHO_W_SMARTdenovo_2d.fasta		WHO_W_hybridSPAdes.fasta	WHO_W_hybridSPAdes_2D.fasta		WHO_W_MaSuRCA.fasta	WHO_W_MaSuRCA_2D.fasta		WHO_W_Canu_Circlator.fasta	WHO_W_Canu_2D_Circlator.fasta	WHO_W_Canu_Pilon.fasta	WHO_W_Canu_2D_Pilon.fasta	WHO_W_Canu_2D_Nanopolish.fa		WHO_W_Miniasm_2D_Racon.fasta	WHO_W_Miniasm_2D_Nanopolished.fa		WHO_W_hybridSPAdes_Circlator.fasta	WHO_W_hybridSPAdes_2D_Circlator.fasta		WHO_W_MaSuRCA_2D_Circlator.fasta
Genome fraction (%)	99.567	100		1.054	0.993		98.494	99.865		100	100		99.847	99.706		99.996	99.991		99.567	100	99.564	100	89.933		99.964	99.966		99.847	99.706		99.997
Duplication ratio	0.987	0.996		0.984	0.988		1.018	1.05		2.23	1.076		1	1.008		1.042	1.007		0.987	0.996	0.987	0.997	0.999		1.013	1.018		1	1.008		1
Largest alignment	2184031	1285559		12863	10157		369241	800671		227231	1956324		842444	485253		1006319	2238072		2184031	1285559	2183895	1285563	1997317		1164736	1170345		842444	485253		2221355
Total aligned length	2184031	2214598		23053	21822		2225866	2330607		4947156	2213608		2219406	2231311		2315184	2238072		2184031	2214598	2183895	2214630	1997317		2249245	2260099		2219406	2231311		2221355
NGA50	2184031	1285559		-	-		217388	659709		81665	1956324		405149	160859		677749	2238072		2184031	1285559	2183895	1285563	1997317		1164736	1170345		405149	160859		2221355
LGA50	1	1		-	-		4	2		9	1		2	4		2	1		1	1	1	1	1		1	1		2	4		1
Misassemblies
# misassemblies	0	1		0	0		7	3		1	0		0	2		3	0		0	1	0	1	0		0	0		0	2		0
Misassembled contigs length	0	2214598		0	0		1671133	1837251		24129	0		0	82263		1257594	0		0	2214598	0	2214630	0		0	0		0	82263		0
Mismatches
# mismatches per 100 kbp	237.8	229.98		1485.21	1544.59		274.02	139.77		782.85	226.22		10.59	13.63		2.83	0.95		237.8	229.98	235.55	229.57	277.04		181.67	119.6		10.59	13.63		0.36
# indels per 100 kbp	1184.04	741.73		2206.48	1916.02		1603.4	896.42		1594.64	659.5		2.57	2.39		2.07	2.43		1184.04	741.73	1180.59	741.1	239.01		476.55	140.89		2.57	2.39		30.37
# N's per 100 kbp	0	0		0	0		0	0		0	0		0	0		0	0		0	0	0	0	0		0	0		0	0		0
Statistics without reference
# contigs	2	2		8	7		9	11		113	2		15	36		6	8		2	2	2	2	1		7	7		15	36		5
Largest contig	2192132	2214598		1094804	1134826		574655	1802867		227661	2213608		842492	485253		1006319	2238072		2192132	2214598	2192294	2214630	1997317		1165743	1171322		842492	485253		2221355
Total length	2245252	2251401		2189743	2247272		2241491	2334428		5109920	2218327		2267369	2280775		2385380	2338486		2245252	2251401	2245414	2251433	1997317		2309789	2320879		2267369	2280775		2278849
Total length (>= 1000 bp)	2245252	2251401		2189743	2247272		2241491	2334428		5109920	2218327		2265347	2273219		2385380	2338486		2245252	2251401	2245414	2251433	1997317		2309789	2320879		2265347	2273219		2278849
Total length (>= 10000 bp)	2245252	2251401		2181982	2243220		2241491	2334428		5109920	2218327		2258758	2247817		2385380	2310594		2245252	2251401	2245414	2251433	1997317		2305673	2316748		2258758	2247817		2262748
Total length (>= 50000 bp)	2245252	2214598		2107491	2181820		2184655	2169231		2804961	2218327		2155748	2059429		2334021	2295765		2245252	2214598	2245414	2214630	1997317		2242221	2253039		2155748	2059429		2221355
Genome statistics	WHO_X_Canu.fasta	WHO_X_Canu_2D.fasta		WHO_X_Miniasm.fa	WHO_X_Miniasm_2D.fasta		WHO_X_PBcR.fasta	WHO_X_PBcR_2D.fasta		WHO_X_SMARTdenovo.fasta	WHO_X_SMARTdenovo_2d.fasta		WHO_X_hybridSPAdes.fasta	WHO_X_hybridSPAdes_2D.fasta		WHO_X_MaSuRCA.fasta	WHO_X_MaSuRCA_2D.fasta		WHO_X_Canu_Circlator.fasta	WHO_X_Canu_2D_Circlator.fasta	WHO_X_Canu_Pilon.fasta	WHO_X_Canu_2D_Pilon.fasta	WHO_X_Canu_2D_Nanopolish.fa		WHO_X_Miniasm_2D_Racon.fasta	WHO_X_Miniasm_2D_Nanopolished.fa		WHO_X_hybridSPAdes_Circlator.fasta	WHO_X_hybridSPAdes_2D_Circlator.fasta		WHO_X_MaSuRCA_2D_Circlator.fasta
Genome fraction (%)	99.888	100		0.697	1.796		98.707	99.687		99.233	100		99.957	99.728		99.915	99.994		99.888	99.786	99.893	100	100		100	100		99.957	99.143		99.994
Duplication ratio	0.996	1.001		0.985	1.015		0.981	0.996		1.915	0.996		1.001	1.011		1.02	1.017		0.996	0.992	0.996	1.001	1.009		0.995	1		1.001	1.009		1.016
Largest alignment	2131126	1982062		5139	12550		1160151	1416007		229845	1944567		1043524	293007		920769	1249161		2131126	1110061	2131300	1982068	1998304		2161305	2171999		1043524	359168		1595296
Total aligned length	2160335	2172701		14907	39555		2102920	2156436		4120453	2163160		2171198	2187619		2212955	2206794		2160335	2148372	2160514	2172710	2190547		2161305	2171999		2171198	2172395		2204948
NGA50	2131126	1982062		-	-		1160151	1416007		102466	1944567		940393	172829		685935	1249161		2131126	1110061	2131300	1982068	1998304		2161305	2171999		940393	191419		1595296
LGA50	1	1		-	-		1	1		8	1		2	5		2	1		1	1	1	1	1		1	1		2	5		1
Misassemblies
# misassemblies	1	2		0	0		4	2		0	1		0	3		5	5		1	2	1	2	2		0	0		0	5		3
Misassembled contigs length	2141622	2172847		0	0		2075709	1742188		0	2163199		0	124472		2209305	2198663		2141622	2148518	2141603	2172858	2190700		0	0		0	482847		2196817
Mismatches
# mismatches per 100 kbp	224.93	158.54		1275.44	1413.26		245.72	161.44		626.1	175.3		5.53	6.47		2.58	2.9		224.93	233.98	225.79	158.4	190.09		233.75	256		5.53	51.94		1.01
# indels per 100 kbp	1171.08	735.34		2075.07	2146.81		1620.96	942.88		1410.09	639.12		1.2	1.11		0.92	1.98		1171.08	756.16	1170.75	735.15	191.75		556.54	255.68		1.2	97.14		38.42
# N's per 100 kbp	0	0		0	0		0	0		0	0		0	0		0	0		0	0	0	0	0		0	0		0	0		0
Statistics without reference
# contigs	2	1		2	1		2	3		94	1		6	33		5	6		2	1	2	1	1		1	1		6	30		6
Largest contig	2141622	2172847		1103717	2099498		2075709	1742188		229920	2163199		1043708	293007		2192954	2171685		2141622	2148518	2141603	2172858	2190700		2161305	2171999		1043708	359168		2169839
Total length	2161340	2172847		2066060	2099498		2121829	2159044		4277460	2163199		2175646	2192338		2235182	2224582		2161340	2148518	2161321	2172858	2190700		2161305	2171999		2175646	2176871		2213338
Total length (>= 1000 bp)	2161340	2172847		2066060	2099498		2121829	2159044		4277460	2163199		2174487	2190040		2235182	2224582		2161340	2148518	2161321	2172858	2190700		2161305	2171999		2174487	2174573		2213338
Total length (>= 10000 bp)	2161340	2172847		2066060	2099498		2121829	2159044		4277460	2163199		2170279	2160226		2231164	2204952		2161340	2148518	2161321	2172858	2190700		2161305	2171999		2170279	2144759		2189520
Total length (>= 50000 bp)	2141622	2172847		2066060	2099498		2075709	2121400		2314422	2163199		2170279	2082347		2192954	2171685		2141622	2148518	2141603	2172858	2190700		2161305	2171999		2170279	2066880		2169839
Genome statistics	WHO_Y_Canu.fasta	WHO_Y_Canu_2D.fasta		WHO_Y_Miniasm.fa	WHO_Y_Miniasm_2D.fasta		WHO_Y_PBcR.fasta	WHO_Y_PBcR_2D.fasta		WHO_Y_SMARTdenovo.fasta	WHO_Y_SMARTdenovo_2d.fasta		WHO_Y_hybridSPAdes.fasta	WHO_Y_hybridSPAdes_2D.fasta		WHO_Y_MaSuRCA.fasta	WHO_Y_MaSuRCA_2D.fasta		WHO_Y_Canu_Circlator.fasta	WHO_Y_Canu_2D_Circlator.fasta	WHO_Y_Canu_Pilon.fasta	WHO_Y_Canu_2D_Pilon.fasta	WHO_Y_Canu_2D_Nanopolish.fa		WHO_Y_Miniasm_2D_Racon.fasta	WHO_Y_Miniasm_2D_Nanopolished.fa		WHO_Y_hybridSPAdes_Circlator.fasta	WHO_Y_hybridSPAdes_2D_Circlator.fasta		WHO_Y_MaSuRCA_2D_Circlator.fasta
Genome fraction (%)	98.701	100		1.014	0.96		95.06	99.992		99.627	100		99.995	99.692		99.951	99.997		98.701	100	99.137	100	100		99.999	99.999		99.995	99.692		99.993
Duplication ratio	0.969	0.992		0.986	1.141		0.975	1.015		1.892	0.992		1.002	1.011		1.02	1.017		0.969	0.986	0.969	0.992	1.003		0.996	1		1.002	1.011		1.007
Largest alignment	2132233	1685410		15120	9455		704806	672683		264149	1338628		1112161	365822		2247646	2248815		2132233	2197415	2141507	1685414	1702700		1260249	1266258		1112161	365822		2227422
Total aligned length	2132233	2212020		22267	24415		2065549	2258852		4192966	2210372		2233143	2245484		2273104	2265928		2132233	2197415	2141507	2212030	2234645		2219088	2229595		2233143	2245484		2244535
NGA50	2132233	1685410		-	-		695555	487765		151128	1338628		890744	272669		2247646	2248815		2132233	2197415	2141507	1685414	1702700		1260249	1266258		890744	272669		2227422
LGA50	1	1		-	-		2	2		6	1		2	4		1	1		1	1	1	1	1		1	1		2	4		1
Misassemblies
# misassemblies	0	1		0	0		5	3		0	1		0	2		3	1		0	0	0	1	1		1	1		0	2		1
Misassembled contigs length	0	2212020		0	0		1439914	643193		0	2210497		0	73025		2270407	17113		0	0	0	2212030	2234645		2219088	2229595		0	73025		17113
Mismatches
# mismatches per 100 kbp	284.81	235.8		1606.69	1500.21		388.37	133.57		1047.43	246.44		10.27	9.9		2.74	0.45		284.81	318.13	279.04	235.62	268.69		134.55	340.97		10.27	9.9		32.93
# indels per 100 kbp	1635.11	960.3		2151.11	2252.65		2154.23	1335.16		1843.64	817.77		2.15	1.31		1.44	0.99		1635.11	983.77	1618.38	960.21	320.37		534.55	358.28		2.15	1.31		53.03
# N's per 100 kbp	0	0		0	0		0	0		0	0		0	0		0	0		0	0	0	0	0		0	0		0	0		0
Statistics without reference
# contigs	1	1		3	1		4	9		77	1		27	43		6	4		1	1	1	1	1		1	1		27	43		4
Largest contig	2155616	2212020		1725507	2148152		1099535	675537		264170	2210497		1112161	365828		2250617	2248815		2155616	2197415	2155770	2212030	2234645		2219088	2229595		1112161	365828		2227422
Total length	2155616	2212020		2095713	2148152		2166035	2266632		4549012	2210497		2302725	2315718		2302692	2290306		2155616	2197415	2155770	2212030	2234645		2219088	2229595		2302725	2315718		2252821
Total length (>= 1000 bp)	2155616	2212020		2095713	2148152		2166035	2266632		4549012	2210497		2296722	2303461		2302692	2290306		2155616	2197415	2155770	2212030	2234645		2219088	2229595		2296722	2303461		2252821
Total length (>= 10000 bp)	2155616	2212020		2091762	2148152		2166035	2266632		4549012	2210497		2272078	2267872		2291524	2290306		2155616	2197415	2155770	2212030	2234645		2219088	2229595		2272078	2267872		2244535
Total length (>= 50000 bp)	2155616	2212020		2091762	2148152		2145016	2190586		3223033	2210497		2215626	2212947		2250617	2248815		2155616	2197415	2155770	2212030	2234645		2219088	2229595		2215626	2212947		2227422
Genome statistics	WHO_Z_Canu.fasta	WHO_Z_Canu_2D.fasta		WHO_Z_Miniasm.fa	WHO_Z_Miniasm_2D.fasta		WHO_Z_PBcR.fasta	WHO_Z_PBcR_2D.fasta		WHO_Z_SMARTdenovo.fasta	WHO_Z_SMARTdenovo_2d.fasta		WHO_Z_hybridSPAdes.fasta	WHO_Z_hybridSPAdes_2D.fasta		WHO_Z_MaSuRCA.fasta	WHO_Z_MaSuRCA_2D.fasta		WHO_Z_Canu_Circlator.fasta	WHO_Z_Canu_2D_Circlator.fasta	WHO_Z_Canu_Pilon.fasta	WHO_Z_Canu_2D_Pilon.fasta	WHO_Z_Canu_2D_Nanopolish.fa		WHO_Z_Miniasm_2D_Racon.fasta	WHO_Z_Miniasm_2D_Nanopolished.fa		WHO_Z_hybridSPAdes_Circlator.fasta	WHO_Z_hybridSPAdes_2D_Circlator.fasta		WHO_Z_MaSuRCA_2D_Circlator.fasta
Genome fraction (%)	99.653	99.48		0.018	0.436		96.974	99.781		99.283	100		99.939	99.724		99.805	99.953		99.653	99.48	99.661	99.48	99.479		99.929	98.215		99.939	99.254		99.953
Duplication ratio	0.971	0.992		1.805	1.069		0.992	1.006		1.824	0.992		1.001	1.001		1.01	1.012		0.971	0.987	0.971	0.992	1.002		1.014	1.015		1.001	0.998		1
Largest alignment	2157838	1254555		396	4061		873724	786418		247817	1557701		1381789	372080		948008	1700770		2157838	2015526	2157539	1254558	1266744		1835059	1844764		1381789	623177		1354345
Total aligned length	2157838	2201088		720	10392		2143656	2238117		4030008	2211370		2229772	2224564		2244960	2255175		2157838	2189699	2157539	2201100	2222402		2258657	2222327		2229772	2208802		2228192
NGA50	2157838	1254555		-	-		571969	667710		96466	1557701		1381789	199208		775424	1700770		2157838	2015526	2157539	1254558	1266744		1835059	1844764		1381789	199208		1354345
LGA50	1	1		-	-		2	2		9	1		1	4		2	1		1	1	1	1	1		1	1		1	3		1
Misassemblies
# misassemblies	0	1		0	0		5	2		1	1		0	3		4	3		0	1	0	1	1		0	0		0	4		1
Misassembled contigs length	0	2201088		0	0		1428313	815032		31593	2211396		0	1187611		2246542	2255505		0	2189699	0	2201100	2222403		0	0		0	1784462		2228522
Mismatches
# mismatches per 100 kbp	291.18	87.93		1754.39	1666.32		371.53	203.91		902.42	237.6		5.3	4.59		7.51	3.68		291.18	301.16	290.31	87.79	196.64		262.37	237.81		5.3	67.16		17.01
# indels per 100 kbp	1559.05	851.85		2506.27	2067.48		2041.77	1289.02		1598.29	735.46		0.99	0.94		2.61	1.88		1559.05	896.63	1557.61	851.45	265.95		539.42	238.45		0.99	156.64		21.41
# N's per 100 kbp	0	0		0	0		0	0		0	0		0	0		0	0		0	0	0	0	0		0	0		0	0		0
Statistics without reference
# contigs	1	1		91	71		7	8		83	1		7	14		2	1		1	1	1	1	1		71	71		7	8		1
Largest contig	2172236	2201088		2092916	1785103		1205593	815032		249364	2211396		1382408	722014		2246542	2255505		2172236	2189699	2172270	2201100	2222403		1837609	1847314		1382408	1110432		2228522
Total length	2172236	2201088		2446074	2467329		2223362	2246092		4239531	2211396		2235488	2229993		2252804	2255505		2172236	2189699	2172270	2201100	2222403		2530887	2492791		2235488	2213397		2228522
Total length (>= 1000 bp)	2172236	2201088		2446074	2467329		2223362	2246092		4239531	2211396		2234344	2228526		2252804	2255505		2172236	2189699	2172270	2201100	2222403		2530887	2492791		2234344	2213397		2228522
Total length (>= 10000 bp)	2172236	2201088		2092916	2198601		2223362	2246092		4239531	2211396		2228589	2224128		2246542	2255505		2172236	2189699	2172270	2201100	2222403		2263297	2224877		2228589	2208999		2228522
Total length (>= 50000 bp)	2172236	2201088		2092916	2160706		2117538	2142640		2807998	2211396		2228589	2148432		2246542	2255505		2172236	2189699	2172270	2201100	2222403		2225091	2186490		2228589	2173007		2228522
